# Supplementary material for: Chiral-Dependent Redox Capacitive Biosensor Using Cu-Cys-GSH Nanoparticles for Ultrasensitive H2O2 Detection
Source: Biosensors (Basel). 2025 May 14;15(5):315. doi: 10.3390/bios15050315 (PMC12110360; doi:10.3390/bios15050315)
Supplement: Supplementary file 1 [file biosensors-15-00315-s001.zip]

Archive with 1 entries (1 files):
- biosensors-3582820-supplementary.pdf
